# Supplementary material for: Cerium Oxide Nanoparticles Regulate Oxidative Stress in HeLa Cells by Increasing the Aquaporin-Mediated Hydrogen Peroxide Permeability
Source: Int J Mol Sci. 2022 Sep 16;23(18):10837. doi: 10.3390/ijms231810837 (PMC9506032; doi:10.3390/ijms231810837)
Supplement: Supplementary file 1 [file ijms-23-10837-s001.zip]

Archive with 1 entries (1 files):
- ijms-1852434-supplementary.pdf
